# Supplementary material for: Human Transcriptomic Response to the VSV-Vectored Ebola Vaccine
Source: Vaccines (Basel). 2021 Jan 20;9(2):67. doi: 10.3390/vaccines9020067 (PMC7908976; doi:10.3390/vaccines9020067)
Supplement: Supplementary file 1 [file vaccines-09-00067-s001.zip]

Archive with 9 entries (9 files):
- Figure S1.pdf
- Figure S2.pdf
- Supplementary file 1.docx
- Supplementary file 2.docx
- supplementary file 3.docx
- Supplementary file 4.docx
- Supplementary table 1.xls
- Figure S3.pdf
- Supplementary file 5.xlsx
