# Supplementary material for: Human Transcriptomic Response to the VSV-Vectored Ebola Vaccine
Source: Vaccines (Basel). 2021 Jan 20;9(2):67. doi: 10.3390/vaccines9020067 (PMC7908976; doi:10.3390/vaccines9020067)
Supplement: Supplementary file 1 [file vaccines-09-00067-s001.zip › Supplementary file 5.xlsx]

## Sheet: Modules_day1
	ID	Title	cerno	N1	AUC	cES	P.Value	adj.P.Val
LI.M75	LI.M75	antiviral IFN signature	179.17	22	0.89272	4.07204	3.13705e-18	1.08542e-15
LI.M165	LI.M165	enriched in activated dendritic cells (II)	210.979	32	0.827925	3.29655	1.37936e-17	2.10729e-15
LI.M11.0	LI.M11.0	enriched in monocytes (II)	647.784	185	0.693312	1.75077	1.82713e-17	2.10729e-15
LI.M127	LI.M127	type I interferon response	128.533	12	0.993852	5.35555	2.85743e-16	2.47168e-14
LI.M150	LI.M150	innate antiviral response	118.507	12	0.943761	4.9378	1.78829e-14	1.12111e-12
LI.M111.1	LI.M111.1	viral sensing & immunity; IRF2 targets network (II)	114.208	11	0.989497	5.19127	1.94413e-14	1.12111e-12
LI.M111.0	LI.M111.0	viral sensing & immunity; IRF2 targets network (I)	123.299	17	0.867275	3.62643	4.69485e-12	2.32059e-10
LI.M68	LI.M68	RIG-1 like receptor signaling	96.4247	10	0.971695	4.82124	5.46564e-12	2.36389e-10
LI.M67	LI.M67	activated dendritic cells	97.5206	11	0.938319	4.43275	1.74398e-11	6.70464e-10
LI.M13	LI.M13	innate activation by cytosolic DNA sensing	69.7399	10	0.853664	3.48699	2.00837e-07	6.48712e-06
LI.M7.0	LI.M7.0	enriched in T cells (I)	196.772	53	0.798754	1.85634	2.06238e-07	6.48712e-06
LI.M5.0	LI.M5.0	regulation of antigen presentation and immune response	253.924	75	0.697605	1.69282	2.41387e-07	6.95999e-06
LI.M119	LI.M119	enriched in activated dendritic cells (I)	67.8946	10	0.775553	3.39473	4.00381e-07	1.06563e-05
LI.M4.0	LI.M4.0	cell cycle and transcription	820.44	317	0.576294	1.29407	7.3922e-07	1.82693e-05
LI.M3	LI.M3	regulation of signal transduction	153.705	41	0.714074	1.87445	2.79132e-06	6.43865e-05
LI.M7.1	LI.M7.1	T cell activation (I)	169.292	47	0.773002	1.80098	3.13725e-06	6.78431e-05
LI.M37.0	LI.M37.0	immune activation - generic cluster	785.164	309	0.58944	1.27049	5.36916e-06	0.000104247
LI.M16	LI.M16	TLR and inflammatory signaling	161.652	45	0.7311	1.79613	5.42328e-06	0.000104247
LI.M7.2	LI.M7.2	enriched in NK cells (I)	158.436	44	0.790088	1.80041	6.18874e-06	0.0001127
LI.M27.0	LI.M27.0	chemokine cluster (I)	76.884	16	0.747875	2.40263	1.4617e-05	0.000239944
LI.S5	LI.S5	DC surface signature	231.105	74	0.656104	1.56152	1.46956e-05	0.000239944
LI.M66	LI.M66	TBA	79.7629	17	0.818269	2.34597	1.52566e-05	0.000239944
LI.M27.1	LI.M27.1	chemokine cluster (II)	62.3705	12	0.799508	2.59877	2.93383e-05	0.00044135
LI.M52	LI.M52	T cell activation (IV)	60.9102	12	0.877841	2.53793	4.74634e-05	0.000684265
LI.M86.1	LI.M86.1	proinflammatory dendritic cell, myeloid cell response	63.6244	13	0.819505	2.44709	5.3598e-05	0.00073777
LI.S10	LI.S10	Resting dendritic cell surface signature	206.757	67	0.647229	1.54296	5.54393e-05	0.00073777
LI.M86.0	LI.M86.0	chemokines and inflammatory molecules in myeloid cells	77.4006	18	0.806174	2.15002	7.42226e-05	0.000951149
LI.M4.3	LI.M4.3	myeloid cell enriched receptors and transporters	108.474	30	0.730751	1.8079	0.00012841	0.00158678
LI.S11	LI.S11	Activated (LPS) dendritic cell surface signature	118.772	34	0.673871	1.74665	0.000136973	0.00163423
LI.M121	LI.M121	TBA	46.9119	9	0.827336	2.60622	0.000218102	0.00251544
LI.M112.0	LI.M112.0	complement activation (I)	58.7802	13	0.763077	2.26078	0.000244083	0.00272428
LI.M73	LI.M73	enriched in monocytes (III)	55.4558	12	0.738258	2.31066	0.00027166	0.00293733
LI.M36	LI.M36	T cell surface, activation	53.8753	12	0.822527	2.2448	0.000442874	0.00464346
LI.M7.3	LI.M7.3	T cell activation (II)	97.1646	28	0.748593	1.73508	0.000537568	0.00547054
LI.M4.13	LI.M4.13	cell junction (GO)	49.413	11	0.812433	2.24605	0.000703564	0.00695524
LI.S4	LI.S4	Monocyte surface signature	244.24	89	0.644008	1.37213	0.000723811	0.00695663
LI.M209	LI.M209	lysosome	40.0963	8	0.83489	2.50602	0.000753774	0.00704881
LI.M64	LI.M64	enriched in activated dendritic cells/monocytes	65.7079	17	0.746268	1.93259	0.000883926	0.00793813
LI.M0	LI.M0	targets of FOSL1/2	33.2188	6	0.818264	2.76823	0.00089476	0.00793813
LI.M139	LI.M139	lysosomal/endosomal proteins	48.3128	11	0.769804	2.19603	0.000986421	0.00852964
LI.M118.0	LI.M118.0	enriched in monocytes (IV)	163.934	56	0.640061	1.4637	0.00101074	0.00852964
LI.M33	LI.M33	inflammatory response	47.1006	11	0.838256	2.14093	0.00142397	0.0117308
LI.M31	LI.M31	cell cycle and growth arrest	46.9325	11	0.807184	2.1333	0.00149764	0.0120508
LI.M37.2	LI.M37.2	endoplasmic reticulum	63.0569	17	0.658116	1.85462	0.00178053	0.0140015
LI.M53	LI.M53	inflammasome receptors and signaling	48.3002	12	0.767755	2.01251	0.00231669	0.0178046
LI.M14	LI.M14	T cell differentiation	45.3904	11	0.86681	2.0632	0.00236708	0.0178046
LI.M93	LI.M93	TBA	42.367	10	0.817593	2.11835	0.00247651	0.0181155
LI.M115	LI.M115	cytokines - recepters cluster	36.4395	8	0.740366	2.27747	0.00251313	0.0181155
LI.M11.2	LI.M11.2	formyl peptide receptor mediated neutrophil response	41.7936	10	0.772168	2.08968	0.00294198	0.0205462
LI.M5.1	LI.M5.1	T cell activation and signaling	71.5309	21	0.763161	1.70312	0.00301152	0.0205462
LI.S0	LI.S0	T cell surface signature	81.8002	25	0.703474	1.636	0.00302849	0.0205462
LI.M19	LI.M19	T cell differentiation (Th2)	58.1701	16	0.764332	1.81782	0.00313559	0.0208637
LI.M9	LI.M9	B cell development	44.1008	11	0.72681	2.00458	0.00344512	0.0224908
LI.M61.0	LI.M61.0	enriched in NK cells (II)	60.354	17	0.782325	1.77512	0.00354567	0.0227186
LI.M29	LI.M29	proinflammatory cytokines and chemokines	31.7216	7	0.789277	2.26583	0.00438731	0.0276002
LI.M20	LI.M20	AP-1 transcription factor network	43.047	11	0.615955	1.95668	0.00465666	0.0287715
LI.M48	LI.M48	TBA	48.1229	13	0.658016	1.85088	0.00522817	0.0317359
LI.M61.2	LI.M61.2	enriched in NK cells (receptor activation)	48.0358	13	0.801952	1.84753	0.00535103	0.0319217
LI.M97	LI.M97	enriched for SMAD2/3 signaling	33.4817	8	0.699673	2.0926	0.00637641	0.0373938
LI.M38	LI.M38	chemokines and receptors	41.7632	11	0.66254	1.89833	0.00667659	0.038123
LI.S1	LI.S1	NK cell surface signature	109.853	38	0.669742	1.44544	0.00672111	0.038123
LI.M109	LI.M109	receptors, cell migration	52.2036	15	0.727509	1.74012	0.00724054	0.0404069
LI.M95.0	LI.M95.0	enriched in antigen presentation (II)	67.3219	21	0.65709	1.6029	0.00784329	0.0430759
LI.M183	LI.M183	TBA	20.6991	4	0.833957	2.58739	0.00799118	0.0432023
LI.M87	LI.M87	transmembrane transport (I)	71.6697	23	0.70266	1.55804	0.00906607	0.0482594

## Sheet: Modules_day2
	ID	Title	cerno	N1	AUC	cES	P.Value	adj.P.Val
LI.M165	LI.M165	enriched in activated dendritic cells (II)	235.683	32	0.872857	3.68254	1.77101e-21	6.12769e-19
LI.M75	LI.M75	antiviral IFN signature	188.646	22	0.855404	4.28741	7.98674e-20	1.38171e-17
LI.M37.0	LI.M37.0	immune activation - generic cluster	985.611	309	0.651824	1.59484	2.4497e-19	2.82532e-17
LI.M127	LI.M127	type I interferon response	141.331	12	0.995248	5.88881	1.32619e-18	1.14716e-16
LI.M11.0	LI.M11.0	enriched in monocytes (II)	652.831	185	0.678422	1.76441	6.05042e-18	4.18689e-16
LI.M150	LI.M150	innate antiviral response	130.193	12	0.95995	5.42473	1.4311e-16	8.25266e-15
LI.M67	LI.M67	activated dendritic cells	113.787	11	0.911866	5.17213	2.31431e-14	1.14393e-12
LI.M37.1	LI.M37.1	enriched in neutrophils (I)	226.357	49	0.823805	2.30977	3.70659e-12	1.6031e-10
LI.M111.1	LI.M111.1	viral sensing & immunity; IRF2 targets network (II)	100.5	11	0.937394	4.56818	5.2742e-12	2.02764e-10
LI.M68	LI.M68	RIG-1 like receptor signaling	87.9551	10	0.934169	4.39776	1.68487e-10	5.82964e-09
LI.S5	LI.S5	DC surface signature	274.02	74	0.71881	1.85149	1.42285e-09	4.47551e-08
LI.M111.0	LI.M111.0	viral sensing & immunity; IRF2 targets network (I)	102.752	17	0.793768	3.02211	7.87442e-09	2.27046e-07
LI.M112.0	LI.M112.0	complement activation (I)	87.645	13	0.788524	3.37096	1.32552e-08	3.52793e-07
LI.M66	LI.M66	TBA	100.326	17	0.866427	2.95076	1.82548e-08	4.51154e-07
LI.S11	LI.S11	Activated (LPS) dendritic cell surface signature	148.539	34	0.740758	2.1844	6.17543e-08	1.42447e-06
LI.M4.0	LI.M4.0	cell cycle and transcription	835.807	317	0.595848	1.31831	1.13371e-07	2.45165e-06
LI.S4	LI.S4	Monocyte surface signature	290.535	89	0.677038	1.63222	2.02875e-07	4.1291e-06
LI.S10	LI.S10	Resting dendritic cell surface signature	232.793	67	0.690296	1.73726	2.62456e-07	5.04499e-06
LI.M3	LI.M3	regulation of signal transduction	160.558	41	0.681607	1.95802	4.98374e-07	9.07565e-06
LI.M118.0	LI.M118.0	enriched in monocytes (IV)	198.783	56	0.707667	1.77485	8.40375e-07	1.45385e-05
LI.M27.1	LI.M27.1	chemokine cluster (II)	68.7165	12	0.776158	2.86319	3.41512e-06	5.62682e-05
LI.M47.0	LI.M47.0	enriched in B cells (I)	154.295	42	0.798335	1.83685	4.65695e-06	7.32412e-05
LI.M4.3	LI.M4.3	myeloid cell enriched receptors and transporters	121.28	30	0.726503	2.02133	4.88872e-06	7.35434e-05
LI.M119	LI.M119	enriched in activated dendritic cells (I)	60.257	10	0.790942	3.01285	6.4981e-06	9.3681e-05
LI.M47.1	LI.M47.1	enriched in B cells (II)	123.611	32	0.807812	1.93142	1.13474e-05	0.000151114
LI.M13	LI.M13	innate activation by cytosolic DNA sensing	58.6852	10	0.698728	2.93426	1.13554e-05	0.000151114
LI.M73	LI.M73	enriched in monocytes (III)	63.771	12	0.771023	2.65712	1.8402e-05	0.000235818
LI.M0	LI.M0	targets of FOSL1/2	43.087	6	0.942478	3.59059	2.18263e-05	0.000269711
LI.M27.0	LI.M27.0	chemokine cluster (I)	75.4038	16	0.742596	2.35637	2.31474e-05	0.000276173
LI.M50	LI.M50	CD1 and other DC receptors	52.4395	9	0.911332	2.91331	3.2021e-05	0.000369309
LI.M81	LI.M81	enriched in myeloid cells and monocytes	118.931	33	0.730194	1.80199	7.08543e-05	0.000790825
LI.M37.2	LI.M37.2	endoplasmic reticulum	74.4656	17	0.776707	2.19017	7.49673e-05	0.000810584
LI.M2.1	LI.M2.1	extracellular matrix (II)	114.75	32	0.739374	1.79296	0.000102026	0.00106973
LI.M89.0	LI.M89.0	putative targets of PAX3	61.0183	13	0.812878	2.34686	0.000122171	0.00124327
LI.M40	LI.M40	complement and other receptors in DCs	53.7951	12	0.640797	2.24146	0.000453894	0.00448707
LI.S2	LI.S2	B cell surface signature	204.26	71	0.651742	1.43845	0.000484801	0.00465948
LI.M20	LI.M20	AP-1 transcription factor network	50.1441	11	0.746852	2.27928	0.000560729	0.00524358
LI.M64	LI.M64	enriched in activated dendritic cells/monocytes	66.835	17	0.736205	1.96574	0.000651733	0.0059342
LI.M69	LI.M69	enriched in B cells (VI)	71.5864	19	0.821639	1.88385	0.000795437	0.00705695
LI.M97	LI.M97	enriched for SMAD2/3 signaling	39.5457	8	0.823587	2.47161	0.000906706	0.00784301
LI.M47.2	LI.M47.2	enriched in B cells (III)	73.589	20	0.775811	1.83973	0.000953666	0.00804801
LI.M121	LI.M121	TBA	41.9422	9	0.675522	2.33012	0.00112664	0.00928135
LI.M35.0	LI.M35.0	signaling in T cells (I)	53.5571	13	0.743028	2.05989	0.00115396	0.00928533
LI.M11.1	LI.M11.1	blood coagulation	78.0476	22	0.693194	1.77381	0.00118715	0.00933536
LI.M59	LI.M59	CCR1, 7 and cell signaling	40.4124	9	0.780329	2.24513	0.00183346	0.0140972
LI.M49	LI.M49	transcription regulation in cell development	135.176	46	0.618091	1.4693	0.00228478	0.0171855
LI.M89.1	LI.M89.1	putative targets of PAX3	42.3808	10	0.760856	2.11904	0.00246619	0.0181553
LI.M94	LI.M94	growth factor induced, enriched in nuclear receptor subfamily 4	39.0652	9	0.74476	2.17029	0.00279273	0.0201309
LI.M78	LI.M78	myeloid cell cytokines, metallopeptidases and laminins	32.9123	7	0.843398	2.35088	0.00296606	0.020944
LI.M47.3	LI.M47.3	enriched in B cells (IV)	44.4748	11	0.824747	2.02158	0.00309207	0.0213971
LI.M35.1	LI.M35.1	signaling in T cells (II)	41.4681	10	0.776648	2.0734	0.00324217	0.0219959
LI.M86.0	LI.M86.0	chemokines and inflammatory molecules in myeloid cells	62.6032	18	0.694662	1.73898	0.00390551	0.0256382
LI.M131	LI.M131	TBA	51.8579	14	0.737377	1.85207	0.00398317	0.0256382
LI.M114.0	LI.M114.0	TBA	105.389	35	0.659667	1.50556	0.00400133	0.0256382
LI.M70.0	LI.M70.0	TBA	40.5405	10	0.672614	2.02702	0.00426531	0.0268327
LI.M88.2	LI.M88.2	enriched in hepatocyte nuclear factors (II)	14.9854	2	0.961196	3.74635	0.00473162	0.0292346
LI.M16	LI.M16	TLR and inflammatory signaling	127.836	45	0.616411	1.42039	0.00541014	0.0328405
LI.M83	LI.M83	enriched in naive and memory B cells	30.915	7	0.847233	2.20821	0.00569739	0.0337011
LI.M132	LI.M132	recruitment of neutrophils	36.6918	9	0.815199	2.03843	0.00574672	0.0337011
LI.M87	LI.M87	transmembrane transport (I)	73.3632	23	0.702232	1.59485	0.00631845	0.0364364
LI.M139	LI.M139	lysosomal/endosomal proteins	41.8432	11	0.713699	1.90197	0.00652977	0.0370377
LI.M38	LI.M38	chemokines and receptors	41.597	11	0.647836	1.89077	0.00699154	0.0389899
LI.M24	LI.M24	cell activation (IL15, IL23, TNF)	41.5417	11	0.694377	1.88826	0.00709932	0.0389899
LI.M88.0	LI.M88.0	leukocyte migration	77.3255	25	0.657595	1.54651	0.007873	0.0425634
LI.M245	LI.M245	translation initiation factor 3 complex	46.4985	13	0.698244	1.7884	0.00801894	0.0426854
LI.M115	LI.M115	cytokines - recepters cluster	32.4724	8	0.70831	2.02952	0.00867451	0.044589
LI.M105	LI.M105	TBA	59.1121	18	0.717737	1.642	0.00893238	0.044589
LI.M156.0	LI.M156.0	plasma cells & B cells, immunoglobulins	66.7261	21	0.710932	1.58872	0.00893499	0.044589
LI.M46	LI.M46	cell division stimulated CD4+ T cells	79.0921	26	0.675443	1.521	0.0090916	0.044589
LI.M122	LI.M122	enriched for cell migration	23.4711	5	0.736064	2.34711	0.00913507	0.044589
LI.M209	LI.M209	lysosome	32.2547	8	0.695832	2.01592	0.00926323	0.044589
LI.M79	LI.M79	TBA	32.2371	8	0.690816	2.01482	0.00931247	0.044589
LI.M29	LI.M29	proinflammatory cytokines and chemokines	29.3365	7	0.726406	2.09546	0.0094075	0.044589
LI.S1	LI.S1	NK cell surface signature	107.821	38	0.608986	1.4187	0.00959721	0.0448735
LI.S8	LI.S8	Naive B cell surface signature	78.7148	26	0.66841	1.51375	0.00980454	0.0452316
LI.M109	LI.M109	receptors, cell migration	50.8132	15	0.658364	1.69377	0.010194	0.0464096
LI.M189	LI.M189	extracellular region cluster (GO)	42.6936	12	0.636575	1.7789	0.0107787	0.0484343

## Sheet: Modules_day3
	ID	Title	cerno	N1	AUC	cES	P.Value	adj.P.Val
LI.M165	LI.M165	enriched in activated dendritic cells (II)	239.443	32	0.891141	3.7413	4.38944e-22	1.51874e-19
LI.M37.0	LI.M37.0	immune activation - generic cluster	1008.03	309	0.674863	1.63111	3.26907e-21	5.65549e-19
LI.M75	LI.M75	antiviral IFN signature	183.779	22	0.86318	4.1768	5.29698e-19	5.46248e-17
LI.M11.0	LI.M11.0	enriched in monocytes (II)	663.001	185	0.705551	1.7919	6.31501e-19	5.46248e-17
LI.M127	LI.M127	type I interferon response	133.391	12	0.985019	5.55794	3.76083e-17	2.6025e-15
LI.M150	LI.M150	innate antiviral response	129.223	12	0.974065	5.3843	2.1441e-16	1.23643e-14
LI.M67	LI.M67	activated dendritic cells	111.453	11	0.93185	5.06606	6.06775e-14	2.9992e-12
LI.M37.1	LI.M37.1	enriched in neutrophils (I)	232.973	49	0.820105	2.37728	5.30014e-13	2.29231e-11
LI.M4.0	LI.M4.0	cell cycle and transcription	891.433	317	0.639912	1.40605	5.56665e-11	2.14007e-09
LI.S11	LI.S11	Activated (LPS) dendritic cell surface signature	166.616	34	0.774306	2.45023	3.00299e-10	1.03904e-08
LI.M68	LI.M68	RIG-1 like receptor signaling	83.4975	10	0.927796	4.17487	9.92776e-10	3.12273e-08
LI.M111.1	LI.M111.1	viral sensing & immunity; IRF2 targets network (II)	83.4088	11	0.902327	3.79131	4.4171e-09	1.2736e-07
LI.S5	LI.S5	DC surface signature	261.95	74	0.692557	1.76993	2.33303e-08	6.20946e-07
LI.S4	LI.S4	Monocyte surface signature	299.791	89	0.697719	1.68422	3.00093e-08	7.41657e-07
LI.M112.0	LI.M112.0	complement activation (I)	83.4746	13	0.802898	3.21056	6.04677e-08	1.39479e-06
LI.M3	LI.M3	regulation of signal transduction	166.64	41	0.727167	2.0322	1.01975e-07	2.20521e-06
LI.M118.0	LI.M118.0	enriched in monocytes (IV)	198.02	56	0.706359	1.76804	1.00035e-06	2.03601e-05
LI.M111.0	LI.M111.0	viral sensing & immunity; IRF2 targets network (I)	84.849	17	0.722811	2.49556	3.11364e-06	5.98511e-05
LI.M81	LI.M81	enriched in myeloid cells and monocytes	129.183	33	0.769094	1.95732	5.48422e-06	9.98705e-05
LI.S10	LI.S10	Resting dendritic cell surface signature	216.575	67	0.669149	1.61623	8.16212e-06	0.000141205
LI.M50	LI.M50	CD1 and other DC receptors	54.6148	9	0.92091	3.03415	1.47124e-05	0.000242405
LI.M13	LI.M13	innate activation by cytosolic DNA sensing	57.543	10	0.786201	2.87715	1.69744e-05	0.000266961
LI.M49	LI.M49	transcription regulation in cell development	159.041	46	0.70056	1.7287	1.80494e-05	0.000271525
LI.M119	LI.M119	enriched in activated dendritic cells (I)	56.0705	10	0.768402	2.80352	2.83669e-05	0.000408955
LI.M66	LI.M66	TBA	77.3368	17	0.756373	2.27461	3.18999e-05	0.000441495
LI.M94	LI.M94	growth factor induced, enriched in nuclear receptor subfamily 4	51.8472	9	0.888143	2.8804	3.94914e-05	0.00052554
LI.M4.3	LI.M4.3	myeloid cell enriched receptors and transporters	112.986	30	0.710396	1.8831	4.2171e-05	0.000540414
LI.M64	LI.M64	enriched in activated dendritic cells/monocytes	74.6007	17	0.76785	2.19414	7.20472e-05	0.000890298
LI.M40	LI.M40	complement and other receptors in DCs	58.6963	12	0.736208	2.44568	9.73583e-05	0.00116158
LI.M37.2	LI.M37.2	endoplasmic reticulum	73.3287	17	0.801819	2.15673	0.00010454	0.0012057
LI.M47.0	LI.M47.0	enriched in B cells (I)	139.16	42	0.75119	1.65667	0.000146904	0.00163964
LI.M0	LI.M0	targets of FOSL1/2	37.6353	6	0.917756	3.13627	0.000176122	0.00189843
LI.M89.0	LI.M89.0	putative targets of PAX3	59.752	13	0.764833	2.29815	0.000181064	0.00189843
LI.M27.1	LI.M27.1	chemokine cluster (II)	55.8184	12	0.74576	2.32577	0.000242575	0.00246856
LI.M73	LI.M73	enriched in monocytes (III)	55.0851	12	0.736355	2.29521	0.000304874	0.0030139
LI.M16	LI.M16	TLR and inflammatory signaling	143.013	45	0.700908	1.58903	0.000320222	0.00306552
LI.M47.1	LI.M47.1	enriched in B cells (II)	109.747	32	0.768811	1.71479	0.000327816	0.00306552
LI.M163	LI.M163	enriched in neutrophils (II)	54.4102	12	0.8028	2.26709	0.000375694	0.00342079
LI.S2	LI.S2	B cell surface signature	203.974	71	0.657174	1.43643	0.000508433	0.00451071
LI.M89.1	LI.M89.1	putative targets of PAX3	47.1221	10	0.764022	2.3561	0.000564139	0.0048798
LI.M132	LI.M132	recruitment of neutrophils	42.7963	9	0.864247	2.37757	0.000854995	0.00721532
LI.M201	LI.M201	TBA	70.6225	19	0.791543	1.85849	0.00102091	0.00828032
LI.M27.0	LI.M27.0	chemokine cluster (I)	62.3819	16	0.728666	1.94944	0.00102906	0.00828032
LI.M78	LI.M78	myeloid cell cytokines, metallopeptidases and laminins	35.7385	7	0.868304	2.55275	0.00114174	0.00897823
LI.M156.0	LI.M156.0	plasma cells & B cells, immunoglobulins	74.5044	21	0.784118	1.77392	0.00147681	0.011355
LI.M35.0	LI.M35.0	signaling in T cells (I)	52.1204	13	0.689856	2.00463	0.00173998	0.0130877
LI.M133.1	LI.M133.1	cell cell adhesion	30.9319	6	0.732994	2.57766	0.00201764	0.0148533
LI.M4.15	LI.M4.15	enriched in monocytes (I)	39.9599	9	0.827532	2.21999	0.00211367	0.015236
LI.M87	LI.M87	transmembrane transport (I)	77.9241	23	0.707509	1.694	0.00227613	0.0160456
LI.M2.1	LI.M2.1	extracellular matrix (II)	100.72	32	0.688287	1.57375	0.00231873	0.0160456
LI.M155	LI.M155	G protein coupled receptors cluster	42.0896	10	0.74173	2.10448	0.00269215	0.0182644
LI.M114.0	LI.M114.0	TBA	107.052	35	0.68807	1.52932	0.00290066	0.0193005
LI.M70.0	LI.M70.0	TBA	41.3494	10	0.634537	2.06747	0.00335866	0.0219263
LI.M69	LI.M69	enriched in B cells (VI)	65.3504	19	0.77255	1.71975	0.00378794	0.0242709
LI.M20	LI.M20	AP-1 transcription factor network	43.6795	11	0.678157	1.98543	0.00388842	0.0244617
LI.M88.2	LI.M88.2	enriched in hepatocyte nuclear factors (II)	15.1497	2	0.968081	3.78743	0.00440057	0.0271892
LI.M198	LI.M198	TBA	42.7205	11	0.717194	1.94184	0.00510721	0.0310017
LI.M131	LI.M131	TBA	50.7989	14	0.683663	1.81425	0.0052601	0.0313317
LI.M25	LI.M25	TLR8-BAFF network	36.9356	9	0.75418	2.05198	0.0053427	0.0313317
LI.M29	LI.M29	proinflammatory cytokines and chemokines	31.0479	7	0.845416	2.2177	0.00545861	0.031478
LI.M123	LI.M123	enriched in B cell differentiation	39.5583	10	0.737321	1.97792	0.00567817	0.0322073
LI.M79	LI.M79	TBA	33.7183	8	0.791019	2.10739	0.005928	0.0330049
LI.M114.1	LI.M114.1	glycerophospholipid metabolism	39.3617	10	0.810295	1.96809	0.00600956	0.0330049
LI.M47.3	LI.M47.3	enriched in B cells (IV)	42.0328	11	0.792615	1.91058	0.00619407	0.0334867
LI.M104	LI.M104	TBA	30.527	7	0.724307	2.1805	0.00645264	0.0337167
LI.M172	LI.M172	enriched for TF motif TTCNRGNNNNTTC	30.5064	7	0.823346	2.17903	0.00649547	0.0337167
LI.M2.0	LI.M2.0	extracellular matrix (I)	44.5794	12	0.740413	1.85748	0.00652896	0.0337167
LI.M35.1	LI.M35.1	signaling in T cells (II)	38.95	10	0.718512	1.9475	0.0067634	0.0344138
LI.M121	LI.M121	TBA	35.9786	9	0.71964	1.99881	0.00710066	0.0351243
LI.S1	LI.S1	NK cell surface signature	109.54	38	0.647735	1.44131	0.00710606	0.0351243
LI.M11.1	LI.M11.1	blood coagulation	70.2124	22	0.693602	1.59574	0.00724178	0.0352909
LI.M30	LI.M30	cell movement, Adhesion & Platelet activation	57.2355	17	0.698917	1.6834	0.0075857	0.0364535
LI.S8	LI.S8	Naive B cell surface signature	79.8903	26	0.650647	1.53635	0.00773719	0.0366722
LI.M193	LI.M193	TBA	40.9068	11	0.744456	1.8594	0.0084541	0.0395286
LI.M82	LI.M82	signal transduction, plasma membrane	26.645	6	0.825222	2.22041	0.00868919	0.0400861
LI.M86.0	LI.M86.0	chemokines and inflammatory molecules in myeloid cells	58.9321	18	0.710593	1.637	0.00930931	0.0423818
LI.M112.1	LI.M112.1	complement activation (II)	26.3025	6	0.768101	2.19188	0.00972381	0.043694
LI.M173	LI.M173	erythrocyte differentiation	34.7837	9	0.774748	1.93243	0.0100626	0.0446241
LI.M245	LI.M245	translation initiation factor 3 complex	45.5685	13	0.647529	1.75263	0.0101888	0.0446241
LI.M105	LI.M105	TBA	58.2998	18	0.726994	1.61944	0.0107533	0.0465082
LI.M140	LI.M140	extracellular matrix, complement	45.2362	13	0.737309	1.73985	0.011088	0.0473637

## Sheet: Modules_day7
	ID	Title	cerno	N1	AUC	cES	P.Value	adj.P.Val
LI.M4.0	LI.M4.0	cell cycle and transcription	1074.41	317	0.690213	1.69465	3.08288e-25	1.06668e-22
LI.M165	LI.M165	enriched in activated dendritic cells (II)	238.359	32	0.813312	3.72435	6.56822e-22	1.1363e-19
LI.M75	LI.M75	antiviral IFN signature	198.55	22	0.89145	4.51251	1.63087e-21	1.88093e-19
LI.M127	LI.M127	type I interferon response	146.066	12	0.996467	6.0861	1.77568e-19	1.53597e-17
LI.M150	LI.M150	innate antiviral response	138.294	12	0.97635	5.76225	4.78742e-18	3.3129e-16
LI.M4.1	LI.M4.1	cell cycle (I)	512.962	134	0.728476	1.91404	1.43718e-17	8.28771e-16
LI.M67	LI.M67	activated dendritic cells	114.3	11	0.930052	5.19544	1.87154e-14	9.25075e-13
LI.M111.1	LI.M111.1	viral sensing & immunity; IRF2 targets network (II)	96.205	11	0.871929	4.37295	2.949e-11	1.26088e-09
LI.M37.0	LI.M37.0	immune activation - generic cluster	876.043	309	0.651718	1.41755	3.27975e-11	1.26088e-09
LI.M68	LI.M68	RIG-1 like receptor signaling	85.5696	10	0.90366	4.27848	4.36543e-10	1.51044e-08
LI.M111.0	LI.M111.0	viral sensing & immunity; IRF2 targets network (I)	99.8886	17	0.75982	2.9379	2.12225e-08	6.67545e-07
LI.S11	LI.S11	Activated (LPS) dendritic cell surface signature	151.275	34	0.718501	2.22463	2.83421e-08	8.17196e-07
LI.M46	LI.M46	cell division stimulated CD4+ T cells	125.685	26	0.811727	2.41702	4.86211e-08	1.29407e-06
LI.M4.5	LI.M4.5	mitotic cell cycle in stimulated CD4 T cells	140.19	32	0.774412	2.19047	1.27333e-07	3.14695e-06
LI.M11.0	LI.M11.0	enriched in monocytes (II)	520.222	185	0.635055	1.406	3.95917e-07	9.13248e-06
LI.M4.7	LI.M4.7	mitotic cell cycle	102.293	21	0.785788	2.43554	6.094e-07	1.31783e-05
LI.M49	LI.M49	transcription regulation in cell development	172.483	46	0.712548	1.87481	7.67765e-07	1.56263e-05
LI.M4.10	LI.M4.10	cell cycle (II)	73.7132	13	0.900707	2.83512	1.88266e-06	3.61889e-05
LI.M4.2	LI.M4.2	PLK1 signaling events	124.19	30	0.778686	2.06983	2.22653e-06	4.05464e-05
LI.M27.0	LI.M27.0	chemokine cluster (I)	79.9527	16	0.807123	2.49852	5.54709e-06	9.59646e-05
LI.M112.0	LI.M112.0	complement activation (I)	69.393	13	0.774303	2.66896	8.12844e-06	0.000133926
LI.M8	LI.M8	E2F transcription factor network	81.4047	17	0.852384	2.39426	9.19022e-06	0.000139065
LI.M13	LI.M13	innate activation by cytosolic DNA sensing	59.2267	10	0.738628	2.96133	9.37506e-06	0.000139065
LI.S5	LI.S5	DC surface signature	233.296	74	0.659926	1.57632	9.64614e-06	0.000139065
LI.M131	LI.M131	TBA	70.9069	14	0.862529	2.53239	1.38869e-05	0.000192194
LI.M6	LI.M6	mitotic cell division	116.731	30	0.760737	1.94552	1.62052e-05	0.00021207
LI.M201	LI.M201	TBA	85.4366	19	0.796254	2.24833	1.65488e-05	0.00021207
LI.M171	LI.M171	heme biosynthesis (I)	59.5744	11	0.810107	2.70793	2.58299e-05	0.000319184
LI.M37.1	LI.M37.1	enriched in neutrophils (I)	162.89	49	0.718976	1.66214	4.23477e-05	0.000505252
LI.M4.6	LI.M4.6	cell division in stimulated CD4 T cells	84.9459	20	0.806275	2.12365	4.44487e-05	0.000512641
LI.M27.1	LI.M27.1	chemokine cluster (II)	60.7162	12	0.799125	2.52984	5.05742e-05	0.000564473
LI.M4.12	LI.M4.12	C-MYC transcriptional network	53.7576	10	0.872924	2.68788	6.28327e-05	0.000679378
LI.M0	LI.M0	targets of FOSL1/2	39.6058	6	0.928857	3.30048	8.35838e-05	0.000876363
LI.M103	LI.M103	cell cycle (III)	157.175	49	0.642092	1.60382	0.00013924	0.00141697
LI.M119	LI.M119	enriched in activated dendritic cells (I)	48.1546	10	0.674981	2.40773	0.000404662	0.00399588
LI.M173	LI.M173	erythrocyte differentiation	44.9903	9	0.889862	2.49946	0.000415757	0.00399588
LI.M20	LI.M20	AP-1 transcription factor network	50.757	11	0.796007	2.30714	0.00046292	0.00426553
LI.M64	LI.M64	enriched in activated dendritic cells/monocytes	68.0399	17	0.758506	2.00117	0.000468468	0.00426553
LI.M156.0	LI.M156.0	plasma cells & B cells, immunoglobulins	77.9552	21	0.768579	1.85608	0.000623896	0.00553508
LI.M4.3	LI.M4.3	myeloid cell enriched receptors and transporters	98.6899	30	0.706406	1.64483	0.00122293	0.0105783
LI.S10	LI.S10	Resting dendritic cell surface signature	188.638	67	0.631677	1.40774	0.00131539	0.0111006
LI.M73	LI.M73	enriched in monocytes (III)	50.1386	12	0.723082	2.08911	0.00135958	0.0112003
LI.M70.0	LI.M70.0	TBA	43.1394	10	0.732876	2.15697	0.00195936	0.015766
LI.M35.0	LI.M35.0	signaling in T cells (I)	51.4098	13	0.740924	1.9773	0.00212569	0.0165741
LI.M81	LI.M81	enriched in myeloid cells and monocytes	103.487	33	0.697143	1.56799	0.00219479	0.0165741
LI.M155	LI.M155	G protein coupled receptors cluster	42.7532	10	0.849198	2.13766	0.00220349	0.0165741
LI.M121	LI.M121	TBA	39.7144	9	0.679918	2.20635	0.00228238	0.0168022
LI.M133.1	LI.M133.1	cell cell adhesion	30.4437	6	0.765416	2.53698	0.00239327	0.0172515
LI.M124	LI.M124	enriched in membrane proteins	61.2288	17	0.712764	1.80085	0.00284536	0.0200917
LI.M50	LI.M50	CD1 and other DC receptors	38.4136	9	0.82535	2.13409	0.0034134	0.0236208
LI.M25	LI.M25	TLR8-BAFF network	38.3367	9	0.758168	2.12982	0.00349485	0.0237102
LI.M145.1	LI.M145.1	cytoskeleton/actin (SRF transcription targets)	43.6176	11	0.780436	1.98262	0.00395803	0.0263361
LI.M4.4	LI.M4.4	mitotic cell cycle - DNA replication	87.0602	28	0.623735	1.55465	0.00493242	0.0322003
LI.M193	LI.M193	TBA	42.1002	11	0.754008	1.91365	0.00607854	0.0379111
LI.M38	LI.M38	chemokines and receptors	42.0597	11	0.757619	1.9118	0.00614772	0.0379111
LI.M15	LI.M15	Ran mediated mitosis	44.7577	12	0.668145	1.8649	0.00622144	0.0379111
LI.M87	LI.M87	transmembrane transport (I)	73.4169	23	0.668415	1.59602	0.00624546	0.0379111
LI.M2.1	LI.M2.1	extracellular matrix (II)	95.5639	32	0.671918	1.49319	0.00644149	0.0384268
LI.M115	LI.M115	cytokines - recepters cluster	33.1278	8	0.689774	2.07049	0.00710728	0.040409
LI.M89.1	LI.M89.1	putative targets of PAX3	38.763	10	0.698947	1.93815	0.00713443	0.040409
LI.S2	LI.S2	B cell surface signature	186.484	71	0.63466	1.31327	0.00726023	0.040409
LI.M4.11	LI.M4.11	mitotic cell cycle in stimulated CD4 T cells	41.4319	11	0.670724	1.88327	0.00731803	0.040409
LI.M168	LI.M168	enriched in dendritic cells	59.8949	18	0.702066	1.66375	0.00745073	0.040409
LI.M40	LI.M40	complement and other receptors in DCs	44.0769	12	0.685599	1.83654	0.0074745	0.040409
LI.M118.0	LI.M118.0	enriched in monocytes (IV)	151.25	56	0.600829	1.35044	0.007975	0.0424515
LI.M82	LI.M82	signal transduction, plasma membrane	26.643	6	0.802312	2.22025	0.00869498	0.0455828
LI.M122	LI.M122	enriched for cell migration	23.4891	5	0.771324	2.34891	0.00907839	0.0468824

## Sheet: Modules_day14
	ID	Title	cerno	N1	AUC	cES	P.Value	adj.P.Val
LI.M4.0	LI.M4.0	cell cycle and transcription	1168.03	317	0.706842	1.84232	3.79043e-34	1.31149e-31
LI.M11.0	LI.M11.0	enriched in monocytes (II)	734.14	185	0.725944	1.98416	2.81261e-26	4.86581e-24
LI.M37.0	LI.M37.0	immune activation - generic cluster	996.581	309	0.650171	1.61259	3.01948e-20	3.48247e-18
LI.M165	LI.M165	enriched in activated dendritic cells (II)	206.264	32	0.825751	3.22287	7.3006e-17	6.31502e-15
LI.M37.1	LI.M37.1	enriched in neutrophils (I)	256.587	49	0.8368	2.61823	3.83e-16	2.65036e-14
LI.M4.1	LI.M4.1	cell cycle (I)	488.368	134	0.691265	1.82227	4.82434e-15	2.78203e-13
LI.M75	LI.M75	antiviral IFN signature	148.876	22	0.746273	3.38356	2.58332e-13	1.2769e-11
LI.M16	LI.M16	TLR and inflammatory signaling	197.161	45	0.787861	2.19068	5.49568e-10	2.37688e-08
LI.M127	LI.M127	type I interferon response	90.6045	12	0.783196	3.77519	1.14464e-09	4.4005e-08
LI.M150	LI.M150	innate antiviral response	89.6966	12	0.711793	3.73736	1.61821e-09	5.599e-08
LI.S4	LI.S4	Monocyte surface signature	298.082	89	0.679957	1.67462	4.29714e-08	1.35165e-06
LI.M4.2	LI.M4.2	PLK1 signaling events	132.139	30	0.779436	2.20232	2.41286e-07	6.95708e-06
LI.M49	LI.M49	transcription regulation in cell development	174.136	46	0.718677	1.89278	5.11181e-07	1.36053e-05
LI.M67	LI.M67	activated dendritic cells	69.3163	11	0.853988	3.15074	8.46993e-07	2.09328e-05
LI.M46	LI.M46	cell division stimulated CD4+ T cells	113.76	26	0.780198	2.18769	1.66938e-06	3.8507e-05
LI.M111.1	LI.M111.1	viral sensing & immunity; IRF2 targets network (II)	66.2807	11	0.772804	3.01276	2.51138e-06	5.43085e-05
LI.M87	LI.M87	transmembrane transport (I)	102.75	23	0.782661	2.23369	3.21229e-06	6.53796e-05
LI.M27.0	LI.M27.0	chemokine cluster (I)	81.1183	16	0.707522	2.53495	3.81851e-06	7.00116e-05
LI.M4.3	LI.M4.3	myeloid cell enriched receptors and transporters	122.175	30	0.732623	2.03625	3.84457e-06	7.00116e-05
LI.M118.0	LI.M118.0	enriched in monocytes (IV)	191.606	56	0.678808	1.71077	4.20105e-06	7.26782e-05
LI.S11	LI.S11	Activated (LPS) dendritic cell surface signature	130.166	34	0.626575	1.91421	8.61768e-06	0.000141987
LI.M11.1	LI.M11.1	blood coagulation	92.1794	22	0.762425	2.09499	2.89954e-05	0.000456019
LI.M111.0	LI.M111.0	viral sensing & immunity; IRF2 targets network (I)	77.3995	17	0.749694	2.27646	3.13029e-05	0.000470904
LI.M68	LI.M68	RIG-1 like receptor signaling	54.3	10	0.755232	2.715	5.22097e-05	0.00075269
LI.M198	LI.M198	TBA	56.1874	11	0.753026	2.55397	8.03755e-05	0.0011124
LI.M156.1	LI.M156.1	plasma cells, immunoglobulins	45.7662	8	0.782427	2.86039	0.000105806	0.00140803
LI.M4.12	LI.M4.12	C-MYC transcriptional network	52.016	10	0.795761	2.6008	0.000113249	0.00145126
LI.M4.7	LI.M4.7	mitotic cell cycle	84.1982	21	0.735859	2.00472	0.000120408	0.0014879
LI.M13	LI.M13	innate activation by cytosolic DNA sensing	51.2269	10	0.832332	2.56135	0.000147465	0.00175941
LI.M131	LI.M131	TBA	62.7636	14	0.718738	2.24156	0.000178546	0.00205923
LI.M3	LI.M3	regulation of signal transduction	135.232	41	0.677034	1.64917	0.000197081	0.00214751
LI.M64	LI.M64	enriched in activated dendritic cells/monocytes	71.0998	17	0.656332	2.09117	0.000198614	0.00214751
LI.M27.1	LI.M27.1	chemokine cluster (II)	55.3877	12	0.669688	2.30782	0.000277493	0.00290947
LI.M11.2	LI.M11.2	formyl peptide receptor mediated neutrophil response	48.7603	10	0.810676	2.43802	0.000332431	0.00338297
LI.M132	LI.M132	recruitment of neutrophils	45.0947	9	0.793407	2.50526	0.000401556	0.00396967
LI.M113	LI.M113	golgi membrane (I)	47.721	10	0.798057	2.38605	0.000465448	0.00447347
LI.M4.4	LI.M4.4	mitotic cell cycle - DNA replication	97.4877	28	0.669834	1.74085	0.000498508	0.00466172
LI.M56	LI.M56	suppression of MAPK signaling	52.5303	12	0.774774	2.18876	0.000666903	0.00607232
LI.M25	LI.M25	TLR8-BAFF network	43.4032	9	0.707409	2.41129	0.000701616	0.00622459
LI.M114.1	LI.M114.1	glycerophospholipid metabolism	45.8244	10	0.805038	2.29122	0.000851963	0.00736948
LI.M8	LI.M8	E2F transcription factor network	65.0907	17	0.758373	1.91443	0.00104264	0.00879889
LI.M0	LI.M0	targets of FOSL1/2	32.3414	6	0.770702	2.69511	0.00122543	0.0100952
LI.M6	LI.M6	mitotic cell division	98.283	30	0.6551	1.63805	0.00133616	0.0107514
LI.M37.2	LI.M37.2	endoplasmic reticulum	63.9591	17	0.68979	1.88115	0.0014067	0.0108283
LI.M5.0	LI.M5.0	regulation of antigen presentation and immune response	207.047	75	0.601805	1.38032	0.0014083	0.0108283
LI.M4.10	LI.M4.10	cell cycle (II)	52.084	13	0.743055	2.00323	0.00175796	0.0132229
LI.M94	LI.M94	growth factor induced, enriched in nuclear receptor subfamily 4	40.2808	9	0.781067	2.23782	0.00191109	0.0140689
LI.M122	LI.M122	enriched for cell migration	27.5138	5	0.846857	2.75138	0.00215851	0.0155593
LI.M4.5	LI.M4.5	mitotic cell cycle in stimulated CD4 T cells	100.439	32	0.618125	1.56936	0.00245621	0.0173438
LI.M10.0	LI.M10.0	E2F1 targets (Q3)	92.6797	29	0.620011	1.59793	0.00257917	0.0178479
LI.M175	LI.M175	cell development	26.8358	5	0.74673	2.68358	0.00276472	0.0187567
LI.M126	LI.M126	double positive thymocytes	50.3406	13	0.722789	1.93618	0.00286249	0.0190466
LI.M33	LI.M33	inflammatory response	43.9713	11	0.724729	1.9987	0.00357599	0.0233081
LI.M81	LI.M81	enriched in myeloid cells and monocytes	100.965	33	0.673465	1.52977	0.00363768	0.0233081
LI.M163	LI.M163	enriched in neutrophils (II)	46.62	12	0.797435	1.9425	0.00372615	0.0234409
LI.S5	LI.S5	DC surface signature	196.524	74	0.579361	1.32786	0.00468666	0.0289569
LI.M124	LI.M124	enriched in membrane proteins	58.9218	17	0.701982	1.73299	0.00505177	0.0306651
LI.M42	LI.M42	platelet activation (III)	37.042	9	0.574419	2.05789	0.00517493	0.0306864
LI.S10	LI.S10	Resting dendritic cell surface signature	179.599	67	0.589184	1.34029	0.00523265	0.0306864
LI.M214	LI.M214	TBA	41.3277	11	0.758563	1.87853	0.0075314	0.0434311
LI.M40	LI.M40	complement and other receptors in DCs	43.7668	12	0.707041	1.82362	0.00812007	0.0460581
LI.M201	LI.M201	TBA	61.7993	19	0.69559	1.6263	0.0086646	0.048354
